# Supplementary material for: Identification of Central Nervous System Oncologic Disease Biomarkers in EVs from Cerebrospinal Fluid (CSF) of Pediatric Patients: A Pilot Neuro-Proteomic Study
Source: Biomolecules. 2023 Nov 30;13(12):1730. doi: 10.3390/biom13121730 (PMC10741637; doi:10.3390/biom13121730)
Supplement: Supplementary file 1 [file biomolecules-13-01730-s001.zip]

Archive with 2 entries (2 files):
- biomolecules-2709384-supplementary Figures.pdf
- biomolecules-2709384-supplementary Tables.xlsx
